# Supplementary material for: Genetic and wind field analysis of wheat leaf rust (Puccinia triticina) dispersal: from winter sources in Gansu and Shaanxi to summer epidemics in China
Source: Front Plant Sci. 2025 May 14;16:1558898. doi: 10.3389/fpls.2025.1558898 (PMC12116510; doi:10.3389/fpls.2025.1558898)
Supplement: Supplementary Table 1 — The K-value parameters of 199 samples obtained using STRUCTURE software. [file Table1.xlsx]

## Sheet: Supplementary Table 1
Supplementary Table 1 The K-value parameters of 199 samples obtained by STRUCTURE software
K	Reps	Mean LnP(K)	Stdev LnP(K)	Ln'(K)	|Ln''(K)|	Delta K
2	10	-4499.89	72.3778	NA	NA	NA
3	10	-4187.34	66.8149	312.55	102.75	1.53783
4	10	-3977.54	33.9626	209.8	123.67	3.64136
5	10	-3891.41	170.853	86.13	146.7	0.85863
6	10	-3658.58	1.57678	232.83	189.42	120.131
7	10	-3615.17	6.64932	43.41	1.93	0.29026
8	10	-3573.69	14.2207	41.48	35.37	2.48722
9	10	-3567.58	85.6933	6.11	31.32	0.36549
10	10	-3530.15	51.0739	37.43	NA	NA

## Sheet: Supplementary Table 2
Supplementary Table 2 The band size of the sample at each SSR locus in the study
Sample	Population	RB8		RB1		RB35		PtSSR151A		PtSSR161		RB11		PtSSR91		PtSSR152		PtSSR92		PtSSR173		PtSSR13		RB16
1	SD	143	153	127	136	248	248	471	471	219	219	175	175	382	382	393	389	247	247	214	222	127	127	284	284
2	SD	144	154	127	135	247	247	471	471	219	217	200	198	382	382	393	389	246	246	214	222	127	129	283	283
3	SD	144	154	127	135	247	247	472	472	219	219	175	175	382	382	393	389	247	247	214	222	127	129	283	283
4	SD	143	153	127	136	247	247	472	472	218	218	175	175	382	382	393	389	247	255	214	222	128	128	283	283
5	SD	144	154	127	135	247	247	472	472	219	217	200	198	382	382	393	389	247	254	214	222	127	129	283	283
6	SD	143	153	127	135	246	246	471	471	218	218	175	175	382	382	393	389	247	255	214	222	127	127	283	283
7	SD	144	154	127	135	247	247	472	472	219	219	175	175	0	0	393	389	254	246	214	222	127	129	283	283
8	SD	143	153	127	135	246	246	472	472	218	218	175	175	382	382	393	389	247	255	214	222	128	128	283	283
9	SD	144	154	127	136	247	247	472	472	219	219	200	198	0	0	393	389	247	245	214	222	127	129	283	283
10	SD	144	154	127	135	247	247	472	472	219	219	175	175	382	384	393	389	247	247	214	222	127	129	283	283
11	SD	144	154	127	135	247	247	471	471	219	219	175	175	382	382	393	389	247	254	214	222	127	129	283	283
12	SD	144	154	127	135	247	247	472	472	219	219	175	175	382	382	393	389	247	254	214	222	127	129	283	283
13	SD	143	153	127	135	247	247	472	472	219	219	175	175	382	382	393	389	247	254	214	222	127	129	283	283
14	SD	143	153	127	135	247	247	472	472	219	217	200	198	382	382	393	389	247	254	214	222	127	127	283	283
15	SD	144	154	127	135	247	247	472	472	218	216	175	175	382	382	393	389	247	254	222	213	128	128	283	283
16	SD	143	153	127	135	247	247	471	471	219	219	198	198	382	382	393	389	247	247	214	222	127	129	283	283
17	HA	143	153	127	127	247	249	471	474	219	219	175	200	382	382	393	389	247	247	222	215	128	130	283	283
18	HA	143	153	127	127	247	249	472	474	219	219	175	200	382	382	393	389	247	247	222	215	128	130	283	283
19	HA	143	153	127	136	248	248	472	472	219	219	200	198	382	382	393	389	247	247	213	215	128	128	283	283
20	HA	143	153	127	136	247	247	472	472	219	219	175	200	382	382	393	389	247	247	222	213	128	130	283	283
21	HA	143	153	127	135	247	247	472	472	219	219	200	198	382	382	393	389	247	247	213	215	128	128	283	283
22	HA	153	153	127	135	247	249	471	471	219	219	175	175	382	382	389	392	247	247	222	215	128	130	283	283
23	HA	143	143	127	127	247	249	472	474	219	217	175	198	382	382	389	382	247	255	222	213	128	130	283	283
24	HA	143	153	127	127	247	249	474	474	219	217	175	198	382	382	393	389	247	255	222	213	128	130	283	283
25	HA	143	143	127	135	247	249	472	474	219	216	200	198	382	382	393	389	247	247	213	215	128	128	283	283
26	HA	143	153	127	135	247	247	472	472	219	219	200	198	382	382	393	389	247	247	213	215	128	128	283	283
27	HA	143	153	127	135	247	247	472	474	219	219	200	198	382	382	393	389	247	247	213	215	128	130	283	283
28	HA	143	153	127	136	247	247	472	472	219	219	175	200	382	382	393	389	247	247	213	215	128	128	283	283
29	HA	143	153	127	135	247	249	471	471	219	219	175	200	382	382	393	389	247	247	222	213	128	130	283	283
30	HA	143	153	127	135	247	249	471	471	219	219	175	175	382	382	393	389	247	247	222	215	128	130	283	283
31	HA	143	153	127	136	248	248	472	472	219	219	200	198	382	382	393	389	247	247	213	215	128	128	283	283
32	HA	143	153	127	135	247	247	472	472	219	219	200	198	382	382	393	389	247	245	213	215	128	128	283	283
33	HA	143	143	127	136	248	248	472	472	219	216	200	198	382	382	393	389	247	247	213	215	128	128	283	283
34	HA	143	153	127	135	247	247	472	472	219	219	200	198	382	382	393	389	247	247	213	215	128	128	283	283
35	HA	143	143	127	136	247	249	472	474	219	217	200	198	382	382	389	389	247	255	213	211	128	128	283	283
36	HA	143	153	127	135	248	248	472	472	219	219	200	198	382	382	393	389	247	247	213	215	128	128	283	283
37	HA	143	143	127	135	249	248	472	474	219	216	200	198	382	382	389	382	247	255	213	211	128	128	283	283
38	HA	143	153	127	127	247	247	472	472	219	219	175	200	382	384	393	389	247	249	222	220	130	130	283	283
39	HA	143	153	127	127	247	247	472	472	219	219	175	200	382	382	393	389	247	249	222	220	130	130	283	283
40	HA	143	153	127	127	248	248	471	471	219	219	175	200	382	384	393	389	247	249	222	220	130	130	283	283
41	HA	143	153	127	127	247	247	472	472	219	219	175	200	382	382	393	389	247	249	222	220	130	130	283	283
42	SN_20w	143	153	127	135	251	252	473	473	221	218	175	200	382	382	393	389	247	247	222	213	128	128	284	284
43	SN_20w	143	153	127	135	251	251	474	476	218	216	175	200	382	382	389	389	247	245	222	216	0	0	0	0
44	SN_20w	143	153	127	135	250	250	474	474	218	216	175	200	382	382	393	389	245	243	214	222	0	0	0	0
45	SN_20w	143	153	127	135	250	250	474	476	219	217	175	200	382	382	389	389	247	247	222	216	128	128	284	284
46	SN_20w	143	153	127	135	251	251	474	476	219	217	175	200	382	382	389	389	247	247	214	216	0	0	286	286
47	SN_20w	143	153	127	135	251	251	474	474	219	217	200	198	382	382	393	389	247	245	213	216	0	0	0	0
48	SN_20w	143	153	127	135	251	251	474	474	219	217	200	198	382	382	393	389	247	245	214	216	127	127	0	0
49	SN_20w	143	153	127	127	251	253	474	477	219	217	175	200	382	382	393	389	247	247	222	216	0	0	0	0
50	SN_20w	143	153	127	127	252	250	474	476	217	215	175	200	382	382	393	389	247	247	222	216	128	130	284	284
51	SN_20w	143	153	127	135	250	250	474	474	221	217	175	200	382	382	388	392	245	243	222	213	128	128	284	284
52	SN_20w	143	153	127	135	250	250	474	474	217	215	200	0	382	382	393	389	247	247	214	222	128	130	284	284
53	SN_20w	143	153	127	127	252	250	474	477	217	215	175	200	382	382	393	389	246	246	222	216	0	0	0	0
54	SN_20w	143	153	127	135	250	250	474	474	217	215	200	198	382	382	393	389	247	247	213	216	0	0	0	0
55	SN_20w	143	153	127	135	250	250	474	474	217	215	175	200	382	382	393	389	247	247	213	216	127	127	284	284
56	SN_20w	143	153	127	135	250	250	474	474	217	215	175	200	382	382	393	389	247	245	214	216	127	127	283	283
57	SN_20w	143	153	127	135	250	250	474	474	219	217	200	198	382	382	393	389	247	247	214	216	127	127	284	284
58	SN_20w	143	153	127	135	250	250	474	474	219	216	200	198	382	382	393	389	247	247	214	216	128	128	284	284
59	SN_20w	143	153	127	135	250	250	474	474	218	216	175	200	382	382	393	388	247	245	214	222	0	0	0	0
60	SN_20w	143	153	127	135	250	250	474	474	217	215	200	198	382	382	393	389	247	245	213	216	128	128	284	284
61	SN_20w	143	153	127	135	250	250	474	474	218	215	200	198	382	382	393	389	246	246	214	216	127	127	0	0
62	SN_20w	143	153	127	135	250	250	473	473	218	216	200	198	382	382	393	389	247	247	213	216	0	0	285	285
63	SN_21s	143	153	127	135	248	248	471	471	219	219	200	198	382	382	389	392	246	248	213	215	128	128	283	283
64	SN_21s	143	153	127	135	247	247	472	472	219	219	175	200	382	382	393	389	248	248	213	215	128	128	283	283
65	SN_21s	143	153	127	135	247	247	472	472	219	219	200	198	382	382	393	389	248	248	213	215	128	128	283	283
66	SN_21s	143	153	127	135	247	247	472	472	219	217	200	198	382	382	393	389	246	248	213	215	128	128	283	283
67	SN_21s	143	153	127	135	247	249	472	472	219	217	175	200	382	382	393	389	248	248	213	215	128	130	283	283
68	SN_21s	143	153	127	135	247	247	472	472	219	219	200	198	382	382	389	392	248	248	213	215	128	128	283	283
69	SN_21s	144	144	127	135	247	247	472	474	219	217	200	198	382	382	393	389	248	248	222	213	128	130	283	283
70	SN_21s	143	153	127	135	247	249	472	472	219	217	200	198	382	382	393	389	248	248	213	215	128	128	283	283
71	SN_21s	143	153	127	135	247	247	472	472	219	217	200	198	382	382	393	389	247	247	213	215	128	130	283	283
72	SN_21s	143	153	127	135	247	247	472	472	219	217	175	200	382	382	393	389	247	247	213	215	128	128	283	283
73	SN_21s	143	153	127	127	247	249	471	474	219	219	175	200	382	382	393	389	247	247	222	215	128	130	283	283
74	SN_21s	143	143	127	127	247	249	471	471	219	221	175	200	382	382	392	392	247	247	222	215	128	130	283	283
75	SN_21s	143	153	127	127	248	250	472	474	219	219	175	200	382	382	389	392	247	247	222	215	128	130	283	283
76	SN_21s	143	143	127	135	247	247	472	472	219	219	175	200	382	382	393	389	247	247	222	213	128	130	283	283
77	SN_21s	143	153	127	127	247	249	472	474	219	219	175	200	382	382	393	389	247	247	213	215	128	130	283	283
78	SN_21s	143	153	127	135	247	247	472	472	219	217	175	200	382	382	393	389	247	247	222	213	128	130	283	283
79	SN_21s	143	153	127	135	248	248	471	471	218	218	175	200	382	382	389	392	247	247	222	213	128	130	283	283
80	SN_21s	143	143	127	136	247	247	472	472	219	217	175	200	382	382	393	389	247	245	222	213	128	130	283	283
81	SN_21s	143	153	127	135	247	247	472	472	219	219	175	200	382	382	393	389	247	247	222	213	128	130	283	283
82	SN_21s	143	153	127	135	247	247	472	472	219	219	175	200	382	382	393	389	247	245	222	213	128	130	283	283
83	SN_21s	143	153	127	127	247	249	472	474	219	219	175	200	382	382	393	389	247	247	222	215	128	130	283	283
84	SN_21s	143	153	127	135	247	247	472	472	219	219	200	198	382	382	393	389	247	247	213	215	128	128	283	283
85	SN_21s	143	153	135	135	247	247	472	472	219	216	175	200	382	382	389	389	247	247	222	213	128	130	283	283
86	SN_21s	143	153	127	135	247	247	472	472	219	216	175	200	382	382	389	389	247	247	213	215	128	128	283	283
87	SN_21s	143	153	127	135	247	247	471	471	219	216	175	200	382	382	389	389	247	247	222	213	128	130	283	283
88	SN_21s	143	143	127	135	249	248	472	474	219	217	200	198	382	382	389	389	247	255	213	211	128	128	283	283
89	SN_21s	143	153	127	135	247	247	472	472	219	219	175	200	382	382	389	392	247	245	222	213	128	130	283	283
90	SN_21s	143	153	127	135	247	249	472	472	219	221	175	198	382	382	389	389	247	247	222	213	128	130	283	283
91	SN_21s	143	153	127	127	247	247	472	474	219	216	175	200	382	382	393	389	247	247	213	215	128	128	283	283
92	SN_21s	143	153	127	135	247	247	472	472	219	219	175	200	382	382	389	389	247	247	222	213	128	130	283	283
93	SN_21s	143	153	127	135	247	247	472	472	219	216	200	198	382	382	393	389	247	247	213	215	128	128	283	283
94	SN_21s	143	143	127	135	247	249	472	474	219	217	200	198	382	382	389	389	247	255	213	211	128	128	283	283
95	SN_21s	143	143	127	135	247	249	472	474	219	216	200	198	382	382	389	389	247	255	213	211	128	128	283	283
96	SN_21s	144	154	127	135	247	249	472	472	218	216	175	175	382	382	389	389	247	255	214	222	128	128	283	283
97	GS_20w	143	143	127	127	247	249	472	472	219	221	0	0	382	382	393	393	0	0	212	214	127	127	283	283
98	GS_20w	143	143	127	127	247	249	472	472	219	221	175	200	382	382	393	389	247	249	214	222	127	129	283	283
99	GS_20w	143	153	127	127	247	247	472	472	219	217	175	200	382	384	393	389	247	247	214	222	127	129	283	283
100	GS_20w	143	153	127	135	247	249	472	472	219	221	175	198	382	382	389	389	247	247	214	222	127	129	283	283
101	GS_20w	143	153	127	135	247	249	472	472	219	221	175	198	382	382	389	389	247	247	214	222	127	129	283	283
102	GS_20w	143	153	127	135	247	247	472	472	219	217	175	200	382	384	393	389	247	247	214	222	127	129	283	283
103	GS_20w	143	153	127	135	247	247	471	474	219	217	175	200	382	384	393	389	247	247	214	222	127	129	283	283
104	GS_20w	143	153	127	135	248	248	472	472	219	219	175	200	382	384	393	389	247	249	214	222	127	129	283	283
105	GS_20w	143	143	127	127	247	249	472	472	218	220	175	200	382	382	393	389	247	249	214	222	127	129	283	283
106	GS_20w	143	153	127	135	247	247	472	472	218	216	175	200	382	384	393	389	247	247	214	222	127	129	283	283
107	GS_20w	143	153	127	127	247	249	472	472	219	221	175	200	382	382	388	392	247	249	214	222	127	129	283	283
108	GS_20w	143	153	127	135	247	247	472	472	219	217	175	200	382	384	393	389	247	247	214	222	127	129	283	283
109	GS_20w	143	153	127	135	247	249	472	472	219	221	175	198	382	382	389	389	247	247	214	222	127	129	283	283
110	GS_20w	144	154	127	135	247	249	472	472	221	218	175	198	382	382	389	389	247	247	214	222	127	129	283	283
111	GS_20w	144	154	127	135	247	249	472	472	219	221	175	198	382	382	389	389	247	247	214	222	127	129	283	283
112	GS_20w	143	153	127	135	247	249	471	471	219	221	175	198	382	382	389	389	247	247	214	222	127	129	283	283
113	GS_20w	144	154	127	135	247	249	472	472	219	221	175	198	382	382	389	389	247	247	214	222	127	129	283	283
114	GS_20w	143	153	127	135	248	248	471	474	219	219	175	200	382	382	393	389	247	247	222	213	128	130	283	283
115	GS_20w	143	153	127	136	248	248	471	471	219	216	175	175	382	382	393	389	247	254	214	222	128	128	283	283
116	GS_21s	143	143	127	136	247	249	472	474	218	216	200	198	382	382	389	389	247	255	213	213	128	128	283	283
117	GS_21s	143	153	127	136	247	247	472	472	218	216	200	198	382	382	389	389	247	249	213	211	128	128	283	283
118	GS_21s	143	153	127	127	247	249	472	474	219	216	175	198	382	382	389	389	247	247	214	216	128	128	283	283
119	GS_21s	143	153	127	135	247	247	472	472	218	216	175	198	382	382	389	389	247	247	222	213	128	130	283	283
120	GS_21s	143	153	127	136	247	249	472	472	221	218	175	198	382	382	389	389	247	247	222	213	128	130	283	283
121	GS_21s	143	153	127	135	247	247	472	474	219	216	175	200	382	384	393	389	247	247	222	213	128	130	283	283
122	GS_21s	143	153	127	127	247	249	472	474	219	216	175	200	382	382	393	389	247	247	222	216	128	130	283	283
123	HB	143	153	127	136	247	249	472	472	220	222	200	176	382	382	388	388	247	247	214	222	127	129	283	283
124	HB	143	153	127	135	247	249	472	472	220	222	200	176	382	382	389	389	247	247	214	223	127	129	283	283
125	HB	143	153	127	135	247	249	472	472	221	218	175	198	382	382	389	389	247	247	214	222	127	129	283	283
126	HB	143	153	127	135	247	249	472	472	219	221	175	198	382	382	389	389	247	247	214	222	127	129	283	283
127	HB	143	153	127	136	248	248	472	472	219	217	200	198	382	382	393	389	247	247	216	220	127	129	283	283
128	HB	143	153	127	135	247	249	472	472	219	221	175	198	382	382	389	389	245	243	214	222	127	129	283	283
129	HB	143	153	127	135	247	249	472	472	218	216	175	198	382	382	389	389	247	245	222	213	128	130	283	283
130	HB	143	153	127	136	247	249	472	472	218	216	175	198	382	382	389	389	247	245	222	213	128	130	283	283
131	HB	143	153	127	136	247	249	472	472	218	216	175	200	382	382	393	389	247	247	222	213	128	130	283	283
132	HB	143	153	127	135	247	249	472	472	218	216	175	198	382	382	393	389	247	245	214	222	128	130	283	283
133	HB	143	153	127	136	247	249	472	472	218	216	175	198	382	382	389	389	247	247	222	213	128	130	283	283
134	HB	143	153	127	135	247	249	472	472	219	216	175	198	382	382	389	389	247	247	214	222	128	130	283	283
135	HB	143	153	127	135	247	249	472	472	219	216	175	198	382	382	389	389	247	247	214	222	128	130	283	283
136	YN	144	154	127	135	247	247	472	472	219	219	200	198	382	382	393	389	247	255	214	222	127	129	283	283
137	YN	143	153	127	135	246	246	471	471	219	219	175	175	382	382	393	389	247	255	214	222	128	128	283	283
138	YN	143	153	127	135	248	248	471	471	219	219	175	175	382	382	393	389	246	246	214	222	128	128	283	283
139	YN	143	153	127	127	0	0	472	472	219	219	175	175	382	382	393	393	247	247	214	222	128	128	283	283
140	YN	143	153	127	135	247	247	472	472	218	216	175	175	382	382	393	389	247	255	222	213	128	128	283	283
141	YN	143	153	127	135	0	0	472	472	218	216	175	198	382	382	393	389	247	255	222	213	128	128	283	283
142	YN	143	153	127	135	247	247	472	472	218	216	175	175	382	382	393	389	247	255	222	213	128	128	0	0
143	YN	143	153	127	135	246	246	472	472	219	219	175	175	382	382	393	389	247	255	214	222	127	127	283	283
144	YN	143	153	127	135	248	248	471	471	219	219	175	175	382	382	393	389	247	247	214	222	128	128	283	283
145	YN	143	153	127	135	248	248	472	472	219	219	175	175	382	382	393	389	247	255	222	213	128	128	283	283
146	YN	143	153	127	135	0	0	472	472	218	216	175	200	382	382	0	0	247	255	222	213	128	128	0	0
147	YN	143	153	127	135	248	248	471	471	219	219	175	175	382	382	393	389	246	246	214	222	128	128	283	283
148	YN	143	153	127	135	248	248	471	471	219	219	175	175	382	382	393	389	246	246	214	222	128	128	283	283
149	YN	143	153	127	135	247	247	472	472	219	219	175	175	382	382	393	389	247	255	222	213	128	128	283	283
150	YN	143	153	127	135	246	246	472	472	218	218	175	175	382	382	393	389	247	255	214	222	128	128	283	283
151	YN	143	153	127	136	247	247	472	474	218	216	175	200	382	384	393	389	247	247	222	213	128	130	283	283
152	YN	143	153	127	136	247	247	472	472	218	216	175	175	382	382	393	389	247	255	222	213	128	128	283	283
153	YN	143	153	127	135	247	247	472	472	219	219	175	175	382	382	393	389	247	255	222	213	128	128	283	283
154	YN	143	153	127	135	248	248	471	471	219	219	175	175	382	382	393	389	247	247	214	222	128	128	283	283
155	YN	143	153	127	135	0	0	472	472	218	218	175	175	382	382	393	389	247	255	214	222	127	127	283	283
156	YN	143	153	127	135	246	246	472	472	219	219	175	175	382	382	393	389	247	255	214	222	127	127	283	283
157	GZ	143	153	127	135	248	248	471	471	219	216	175	175	382	382	393	389	247	247	214	222	128	128	283	283
158	GZ	143	153	127	135	248	248	471	471	218	216	175	175	382	382	393	389	0	0	214	222	127	127	283	283
159	GZ	143	153	127	135	248	248	471	471	219	219	175	175	382	382	393	389	247	247	214	222	128	128	283	283
160	GZ	143	153	127	135	246	246	472	472	218	218	175	175	382	382	393	389	247	255	214	222	127	127	283	283
161	GZ	143	153	127	135	248	248	471	471	219	219	175	175	382	382	393	389	247	247	214	222	128	128	283	283
162	GZ	143	153	127	135	247	247	472	474	218	216	175	200	382	382	393	389	247	249	222	213	128	130	283	283
163	GZ	143	153	127	136	247	247	472	474	218	216	175	200	382	382	393	389	247	249	214	222	128	130	283	283
164	GZ	143	153	127	136	247	247	472	474	218	216	175	200	382	382	393	389	247	249	222	213	128	130	283	283
165	GZ	143	153	127	127	247	247	472	472	218	216	175	200	382	384	393	389	247	249	222	220	130	130	283	283
166	GZ	143	153	127	136	247	249	472	472	219	221	175	200	382	384	393	393	247	249	222	213	128	130	283	283
167	GZ	143	153	127	135	247	249	471	471	221	218	175	200	382	384	393	393	247	249	214	222	128	130	283	283
168	GZ	143	153	127	136	247	247	472	474	218	216	175	200	382	382	393	389	249	249	222	213	128	130	283	283
169	GZ	143	153	127	136	247	247	472	474	218	216	175	200	382	382	393	389	249	249	222	213	128	130	0	0
170	GZ	143	153	127	135	247	247	472	474	218	216	175	200	382	382	393	389	249	249	222	213	128	130	283	283
171	GZ	143	153	127	135	247	247	472	474	218	216	175	200	382	382	393	389	247	249	222	213	128	130	283	283
172	GZ	143	153	127	135	247	247	472	474	218	216	175	200	382	382	393	389	249	249	222	213	128	130	283	283
173	GZ	143	153	127	136	247	249	472	472	218	220	175	200	382	384	393	393	247	249	214	222	128	130	283	283
174	XJ	143	146	127	127	247	249	471	471	218	216	175	200	382	382	393	389	247	249	213	213	128	128	283	283
175	XJ	143	143	127	127	247	249	471	471	219	221	175	200	382	382	393	393	247	249	213	211	128	128	283	283
176	XJ	143	146	127	127	247	249	472	472	218	216	175	200	382	382	393	389	247	249	211	211	128	126	283	283
177	XJ	143	143	127	127	247	249	472	472	218	216	175	200	382	382	393	393	247	249	213	213	128	128	283	283
178	XJ	143	146	127	127	247	249	472	472	218	216	175	200	382	382	393	389	247	249	213	213	128	128	283	283
179	XJ	143	146	127	127	247	249	472	472	218	216	175	200	382	382	393	389	247	249	213	213	128	128	283	283
180	XJ	143	146	127	127	247	249	472	472	218	216	175	200	382	382	393	389	247	249	214	214	128	128	283	283
181	XJ	143	146	127	127	247	249	471	471	218	216	175	200	382	382	393	389	247	249	214	211	128	128	283	283
182	XJ	143	146	127	135	247	249	472	472	218	216	175	200	382	382	393	389	247	249	213	211	128	128	283	283
183	XJ	143	146	127	127	247	249	471	471	219	216	175	200	382	382	393	389	247	249	213	211	128	126	283	283
184	XJ	143	146	127	127	247	249	472	472	218	216	175	200	382	382	393	389	247	249	213	216	128	128	283	283
185	XJ	143	146	127	127	247	249	471	471	218	216	175	200	382	382	393	389	247	249	213	216	128	128	283	283
186	XJ	143	146	127	127	247	249	472	472	218	216	175	200	382	382	393	389	247	249	213	213	128	126	283	283
187	XJ	143	146	127	127	247	249	471	471	218	216	175	200	382	382	393	389	247	249	213	211	128	128	283	283
188	XJ	143	146	127	127	247	249	472	472	219	216	175	200	382	382	393	389	247	249	213	216	128	128	283	283
189	XJ	143	146	127	127	247	249	472	472	219	216	175	200	382	382	393	389	247	249	214	216	128	128	283	283
190	XJ	143	146	127	127	247	249	472	472	218	216	175	200	382	382	393	389	247	249	213	211	128	128	283	283
191	XJ	143	146	127	127	247	249	472	472	218	216	175	200	382	382	393	389	247	249	213	211	128	126	283	283
192	XJ	143	143	127	127	247	249	471	471	218	216	175	200	382	382	393	389	247	249	213	211	128	128	283	283
193	XJ	143	146	127	127	247	249	471	471	218	216	175	200	382	382	393	389	247	249	213	211	128	128	283	283
194	XJ	143	146	127	127	247	249	472	472	218	216	175	200	382	382	393	389	247	249	213	211	128	128	283	283
195	XJ	143	143	127	127	247	249	472	472	218	220	175	200	382	382	393	393	247	249	213	213	128	128	283	283
196	XJ	143	146	127	127	247	249	471	471	218	216	175	200	382	382	393	389	247	249	213	213	128	128	283	283
197	XJ	143	146	127	127	0	0	472	472	218	216	175	200	382	382	393	389	247	249	214	211	0	0	0	0
198	XJ	143	146	127	127	247	249	472	472	218	216	175	200	382	382	393	389	247	249	213	211	128	128	283	283
199	XJ	143	146	127	127	247	249	472	472	218	216	175	200	382	382	393	389	247	249	213	211	128	128	283	283
